# Supplementary material for: A Nickel/Organoboron-Catalyzed Coupling of Aryl Bromides with Sodium Sulfinates: The Synthesis of Sulfones under Visible Light
Source: Molecules. 2024 Jul 21;29(14):3418. doi: 10.3390/molecules29143418 (PMC11280069; doi:10.3390/molecules29143418)
Supplement: Supplementary file 1 [file molecules-29-03418-s001.zip]

Archive with 1 entries (1 files):
- molecules-3071106-supplementary.pdf
